# Supplementary material for: Effectiveness of a Multicomponent Intervention in Primary Care That Addresses Patients with Diabetes Mellitus with Two or More Unhealthy Habits, Such as Diet, Physical Activity or Smoking: Multicenter Randomized Cluster Trial (EIRA Study)
Source: Int J Environ Res Public Health. 2021 May 28;18(11):5788. doi: 10.3390/ijerph18115788 (PMC8198299; doi:10.3390/ijerph18115788)
Supplement: Supplementary file 1 [file ijerph-18-05788-s001.zip]

Archive with 4 entries (3 files):
- ijerph-1171659-supplementary/
- ijerph-1171659-supplementary/File S1.pdf
- ijerph-1171659-supplementary/File S2.pdf
- ijerph-1171659-supplementary/File S3.pdf
